# Supplementary material for: Fucoidan-Containing, Low-Adhesive Siloxane Coatings for Medical Applications: Inhibition of Bacterial Growth and Biofilm Development
Source: Materials (Basel). 2023 May 10;16(10):3651. doi: 10.3390/ma16103651 (PMC10222722; doi:10.3390/ma16103651)
Supplement: Supplementary file 1 [file materials-16-03651-s001.zip]

Archive with 3 entries (3 files):
- Vladkova_Figure S 3_Deconvoluted XPS.pdf
- Vladkova_Figure S 1_Typical structure of fucoidan from brown seaweeds.pdf
- Vladkova_Figure S 2_Wetting kynetics.pdf
